# Supplementary material for: Ictal lack of binding to brain parenchyma suggests integrity of the blood–brain barrier for 11 C-dihydroergotamine during glyceryl trinitrate-induced migraine
Source: Brain. 2016 May 27;139(7):1994–2001. doi: 10.1093/brain/aww096 (PMC4939703; doi:10.1093/brain/aww096)
Supplement: Supplementary Data [file aww096_supplementary_data.zip]

Archive with 2 entries (2 files):
- brain-2015-02077-File005.pdf
- brain-2015-02077-File007.pdf
